# Supplementary material for: Interannual and seasonal variations in carbon exchanges over an alpine meadow in the northeastern edge of the Qinghai-Tibet Plateau, China
Source: PLoS One. 2020 Feb 11;15(2):e0228470. doi: 10.1371/journal.pone.0228470 (PMC7012402; doi:10.1371/journal.pone.0228470)
Supplement: S1 Data — (XLSX) [file pone.0228470.s001.xlsx]

## Sheet: flux
NEE					RE					GPP
month	2009	2010	2011	2012	month	2009	2010	2011	2012	month	2009	2010	2011	2012
10	44.46	44.69	53.51	50.53	10	44.46	44.69	53.51	50.53	10	0	0	0	0
11	24.89	16.37	15.3575	20.17	11	24.89	16.37	15.3575	20.17	11	0	0	0	0
12	20.65	13.01	11.09	10.7	12	20.65	13.01	11.09	10.7	12	0	0	0	0
1	11.5	21.2	21.74	12.51	1	11.5	21.2	21.74	12.51	1	0	0	0	0
2	17.12	20.55	21.44	14.73	2	17.12	20.55	21.44	14.73	2	0	0	0	0
3	22.25	23.62	24.5	18.56	3	22.25	23.62	24.5	18.56	3	0	0	0	0
4	52.95	29.3	33.04	25.87	4	52.95	29.3	33.04	25.87	4	0	0	0	0
5	34.66	65.31	37.35	65.18	5	96.26	109.45	98.76	114.58	5	61.6	44.14	61.41	49.4
6	-77.51	-45.71	-100.81	-93.67	6	276.41	188.6	181.1	206.38	6	353.92	234.31	281.91	300.05
7	-162.74	-139.41	-180.65	-191.58	7	313.48	311.82	274.86	288.49	7	476.22	451.23	455.51	480.07
8	-133.21	-167.36	-129.45	-117.59	8	253.04	296.64	281.11	314.57	8	386.25	464	410.56	432.16
9	26.49	-12.32	-2.95	23.94	9	160.95	174.79	159.93	156.95	9	134.46	187.11	162.88	133.01
	-118.49	-130.75	-195.833	-160.65		1293.96	1250.04	1176.44	1234.04		1412.45	1380.79	1372.27	1394.69

## Sheet: meteorological
	temperature	precipitation	VPD	soil moisture content	par	NEE	RE	GPP
2009-05-01	1.34058	35.71	0.27577	0.346639	143.001	34.66	96.26	61.6
2009-06-01	5.74	46.5	0.336465	0.40132	163.203	-77.51	276.41	353.92
2009-07-01	7.45584	129.3	0.244785	0.352748	130.121	-162.74	313.48	476.22
2009-08-01	5.85884	93.1	0.263931	0.326394	125.05	-133.21	253.04	386.25
2009-09-01	4.89	55.8	0.214317	0.320847	100.356	26.49	160.95	134.46
2010-05-01	1.55139	55.8	0.287007	0.389432	109.846	65.31	109.45	44.14
2010-06-01	5.31	112.8	0.24411	0.555633	157.163	-45.71	188.6	234.31
2010-07-01	9.86304	100.7	0.337267	0.466832	166.125	-139.41	311.82	451.23
2010-08-01	8.78657	40.8	0.397395	0.295568	142.516	-167.36	296.64	464
2010-09-01	5.09	35.6	0.317537	0.268967	110.721	-12.32	174.79	187.11
2011-05-01	1.66	40.8	0.260619	0.0985561	126.797	37.35	98.76	61.41
2011-06-01	5.33038	74.6	0.255714	0.2905	147.175	-100.81	181.1	281.91
2011-07-01	7.05324	114.3	0.307902	0.456768	152.402	-180.65	274.86	455.51
2011-08-01	7.90017	101.5	0.314902	0.452685	133.584	-129.45	281.11	410.56
2011-09-01	3.70744	28.5	0.273771	0.445153	101.56	-2.95	159.93	162.88
2012-05-01	1.59838	31.5	0.241224	0.249442	130.681	65.18	114.58	49.4
2012-06-01	5.22683	69.4	0.271641	0.485631	157.1	-93.67	206.38	300.05
2012-07-01	7.56436	117.1	0.257013	0.503807	143.713	-191.58	288.49	480.07
2012-08-01	8.13192	74.5	0.300875	0.463434	131.022	-117.59	314.57	432.16
2012-09-01	2.66092	9.3	0.300015	0.344276	130.239	23.94	156.95	133.01

## Sheet:  temperature
时间	Ta_2m	时间	Ta_2m	时间	Ta_2m	时间	Ta_2m
2008-10-01	2.46	2009-10-01	1.662	2010-10-01	-1.61541	2011-10-01	0.422278
2008-10-02	2.73	2009-10-02	1.467	2010-10-02	-0.672181	2011-10-02	0.807801
2008-10-03	0.28	2009-10-03	0.78	2010-10-03	-0.00388889	2011-10-03	-0.100957
2008-10-04	-1.87	2009-10-04	-0.456	2010-10-04	0.807618	2011-10-04	-1.34062
2008-10-05	-1.29	2009-10-05	0.28	2010-10-05	-2.29956	2011-10-05	-1.08732
2008-10-06	-1.87	2009-10-06	1.648	2010-10-06	-4.21147	2011-10-06	-0.0543506
2008-10-07	-1.92	2009-10-07	1.481	2010-10-07	-0.223271	2011-10-07	2.40135
2008-10-08	-2.81	2009-10-08	2.118	2010-10-08	1.50142	2011-10-08	1.32206
2008-10-09	-2.56	2009-10-09	1.547	2010-10-09	-0.276174	2011-10-09	2.49396
2008-10-10	-2.47	2009-10-10	-1.992	2010-10-10	-1.9135	2011-10-10	-0.407681
2008-10-11	-2.21	2009-10-11	-6.28	2010-10-11	-0.747063	2011-10-11	-5.21497
2008-10-12	-1.66	2009-10-12	-9.74	2010-10-12	-1.85051	2011-10-12	-3.43758
2008-10-13	-1.97	2009-10-13	-7.375	2010-10-13	-3.10894	2011-10-13	-5.95646
2008-10-14	-1.1	2009-10-14	-6.903	2010-10-14	-3.83149	2011-10-14	-4.69327
2008-10-15	-1.99	2009-10-15	-6.169	2010-10-15	-2.30758	2011-10-15	-5.22602
2008-10-16	-0.4	2009-10-16	-7.972	2010-10-16	-1.61815	2011-10-16	-4.93822
2008-10-17	-2.51	2009-10-17	-8.31	2010-10-17	-1.92115	2011-10-17	-2.16947
2008-10-18	-3.68	2009-10-18	-7.251	2010-10-18	-1.86836	2011-10-18	-4.54831
2008-10-19	-3.5	2009-10-19	-8.46	2010-10-19	-1.93765	2011-10-19	-3.22041
2008-10-20	-2.98	2009-10-20	-9	2010-10-20	-2.31426	2011-10-20	-2.08797
2008-10-21	-6.16	2009-10-21	-9.6	2010-10-21	-2.51726	2011-10-21	0.300276
2008-10-22	-9.64	2009-10-22	-9.51	2010-10-22	-2.25723	2011-10-22	-4.09001
2008-10-23	-10.23	2009-10-23	-9.67	2010-10-23	-0.667208	2011-10-23	-4.86409
2008-10-24	-9.2	2009-10-24	-8.95	2010-10-24	-5.4809	2011-10-24	-2.71241
2008-10-25	-8	2009-10-25	-7.568	2010-10-25	-10.5664	2011-10-25	-6.01073
2008-10-26	-9.46	2009-10-26	-10.31	2010-10-26	-16.3756	2011-10-26	-8.19267
2008-10-27	-6.34	2009-10-27	-12.09	2010-10-27	-7.03792	2011-10-27	-8.43156
2008-10-28	-3.66	2009-10-28	-8.96	2010-10-28	0	2011-10-28	-7.65955
2008-10-29	-5.08	2009-10-29	-8.71	2010-10-29	0	2011-10-29	-5.77408
2008-10-30	-6.35	2009-10-30	-7.039	2010-10-30	0	2011-10-30	-2.09478
2008-10-31	-6.64	2009-10-31	-8.43	2010-10-31	-7.71797	2011-10-31	-2.62994
2008-11-01	-8.13	2009-11-01	-10.34	2010-11-01	-4.9916	2011-11-01	-5.77667
2008-11-02	-8.5	2009-11-02	-13.18	2010-11-02	-9.75574	2011-11-02	-5.99479
2008-11-03	-9.53	2009-11-03	-12.24	2010-11-03	-0.623819	2011-11-03	-4.70511
2008-11-04	-10.22	2009-11-04	-9.73	2010-11-04	-1.79125	2011-11-04	-6.01007
2008-11-05	-10.24	2009-11-05	-9.84	2010-11-05	-3.24354	2011-11-05	-7.06481
2008-11-06	-10.18	2009-11-06	-7.993	2010-11-06	0	2011-11-06	-7.79924
2008-11-07	-8.7	2009-11-07	-8.11	2010-11-07	-3.92743	2011-11-07	-9.67634
2008-11-08	-6.81	2009-11-08	-7.313	2010-11-08	-2.11069	2011-11-08	-11.1558
2008-11-09	-7.21	2009-11-09	-6.693	2010-11-09	0	2011-11-09	-9.94483
2008-11-10	-3	2009-11-10	-6.678	2010-11-10	0	2011-11-10	-4.88381
2008-11-11	-5.56	2009-11-11	-6.564	2010-11-11	-8.93496	2011-11-11	-6.49937
2008-11-12	-5.63	2009-11-12	-10.79	2010-11-12	-1.94472	2011-11-12	-11.132
2008-11-13	-7.4	2009-11-13	-11.94	2010-11-13	-2.78625	2011-11-13	-10.6114
2008-11-14	-10.33	2009-11-14	-10.19	2010-11-14	-3.07264	2011-11-14	-10.3224
2008-11-15	-12.75	2009-11-15	-10.19	2010-11-15	-3.61625	2011-11-15	-10.2158
2008-11-16	-13.46	2009-11-16	-10.57	2010-11-16	-4.05653	2011-11-16	-9.85068
2008-11-17	-15.1	2009-11-17	-16.34	2010-11-17	-3.03308	2011-11-17	-9.62783
2008-11-18	-16.11	2009-11-18	-20.86	2010-11-18	-2.02389	2011-11-18	-11.4837
2008-11-19	-16.44	2009-11-19	-18.35	2010-11-19	-2.59	2011-11-19	-13.0418
2008-11-20	-13	2009-11-20	-18.43	2010-11-20	-3.48861	2011-11-20	-11.4945
2008-11-21	-13.52	2009-11-21	-18.02	2010-11-21	-4.99278	2011-11-21	-11.5952
2008-11-22	-11.93	2009-11-22	-15.56	2010-11-22	-2.93437	2011-11-22	-12.3218
2008-11-23	-15.61	2009-11-23	-14.69	2010-11-23	-3.94698	2011-11-23	-9.28091
2008-11-24	-16.31	2009-11-24	-10.96	2010-11-24	-2.4234	2011-11-24	-8.74298
2008-11-25	-15.55	2009-11-25	-12.58	2010-11-25	-5.62604	2011-11-25	-8.1195
2008-11-26	-14.46	2009-11-26	-8.98	2010-11-26	-4.22203	2011-11-26	-8.52247
2008-11-27	-15.31	2009-11-27	-13.12	2010-11-27	-6.17854	2011-11-27	-10.5676
2008-11-28	-14.15	2009-11-28	-10.82	2010-11-28	-6.18882	2011-11-28	-9.49352
2008-11-29	-16.97	2009-11-29	-13.15	2010-11-29	-3.93688	2011-11-29	-12.7631
2008-11-30	-13.96	2009-11-30	-14.33	2010-11-30	-0.708958	2011-11-30	-13.1245
2008-12-01	-14.4	2009-12-01	-14.82	2010-12-01	-3.91561	2011-12-01	-12.9794
2008-12-02	-13.37	2009-12-02	-13.44	2010-12-02	-11.405	2011-12-02	-11.2453
2008-12-03	-16.05	2009-12-03	-17.98	2010-12-03	-10.5473	2011-12-03	-10.1656
2008-12-04	-18.72	2009-12-04	-15.08	2010-12-04	-8.22536	2011-12-04	-12.8917
2008-12-05	-18.72	2009-12-05	-17.1	2010-12-05	-8.66244	2011-12-05	-12.8581
2008-12-06	-18.12	2009-12-06	-16.05	2010-12-06	-10.1459	2011-12-06	-13.8939
2008-12-07	-17	2009-12-07	-12.76	2010-12-07	-16.0393	2011-12-07	-16.2123
2008-12-08	-16.45	2009-12-08	-16.45	2010-12-08	-17.7148	2011-12-08	-16.9115
2008-12-09	-15.02	2009-12-09	-16.93	2010-12-09	-16.8534	2011-12-09	-18.1675
2008-12-10	-15.68	2009-12-10	-12.3	2010-12-10	-17.3127	2011-12-10	-20.9391
2008-12-11	-15.46	2009-12-11	-8.63	2010-12-11	-20.0613	2011-12-11	-20.5854
2008-12-12	-17.15	2009-12-12	-11.58	2010-12-12	-15.8795	2011-12-12	-17.8527
2008-12-13	-15.44	2009-12-13	-11.84	2010-12-13	-15.0332	2011-12-13	-19.5111
2008-12-14	-17.96	2009-12-14	-14.75	2010-12-14	-18.2334	2011-12-14	-19.2107
2008-12-15	-18.91	2009-12-15	-13.89	2010-12-15	-24.5001	2011-12-15	-19.5425
2008-12-16	-16.63	2009-12-16	-17.39	2010-12-16	-29.1218	2011-12-16	-21.4607
2008-12-17	-13.58	2009-12-17	-17.4	2010-12-17	-26.0302	2011-12-17	-18.5533
2008-12-18	-14.86	2009-12-18	-18.01	2010-12-18	-22.4273	2011-12-18	-15.4842
2008-12-19	-13.92	2009-12-19	-18.41	2010-12-19	-23.4223	2011-12-19	-15.5154
2008-12-20	-9.9	2009-12-20	-16.74	2010-12-20	-20.3408	2011-12-20	-14.6624
2008-12-21	-11.09	2009-12-21	-19.49	2010-12-21	-19.6717	2011-12-21	-17.9728
2008-12-22	-13.74	2009-12-22	-17.91	2010-12-22	-19.373	2011-12-22	-16.8147
2008-12-23	-11.24	2009-12-23	-17.14	2010-12-23	-22.4669	2011-12-23	-20.4611
2008-12-24	-15.26	2009-12-24	-14.96	2010-12-24	-19.2113	2011-12-24	-21.3444
2008-12-25	-14.65	2009-12-25	-16.56	2010-12-25	-20.6289	2011-12-25	-16.7638
2008-12-26	-13.59	2009-12-26	-17.67	2010-12-26	-22.839	2011-12-26	-14.3964
2008-12-27	-9.01	2009-12-27	-18.79	2010-12-27	-19.856	2011-12-27	-18.4969
2008-12-28	-12.06	2009-12-28	-20.73	2010-12-28	-20.3356	2011-12-28	-18.0643
2008-12-29	-16.36	2009-12-29	-17.15	2010-12-29	-19.7841	2011-12-29	-18.0909
2008-12-30	-20.19	2009-12-30	-15.99	2010-12-30	-23.5811	2011-12-30	-18.116
2008-12-31	-21.02	2009-12-31	-17.24	2010-12-31	-21.5464	2011-12-31	-18.2631
2009-01-01	-20.57	2010-01-01	-16.6291	2011-01-01	-18.2239	2012-01-01	-17.8742
2009-01-02	-19.35	2010-01-02	-14.6208	2011-01-02	-17.8578	2012-01-02	-17.6048
2009-01-03	-19.79	2010-01-03	-12.7029	2011-01-03	-15.1072	2012-01-03	-23.0581
2009-01-04	-20.31	2010-01-04	-14.9221	2011-01-04	-14.9681	2012-01-04	-22.1756
2009-01-05	-21.57	2010-01-05	-13.7053	2011-01-05	-18.6457	2012-01-05	-20.9584
2009-01-06	-18.69	2010-01-06	-14.7586	2011-01-06	-20.064	2012-01-06	-18.7488
2009-01-07	-15.59	2010-01-07	-13.3138	2011-01-07	-13.6721	2012-01-07	-20.3378
2009-01-08	-20.44	2010-01-08	-13.702	2011-01-08	-18.1377	2012-01-08	-21.2904
2009-01-09	-22.05	2010-01-09	-12.2893	2011-01-09	-21.8324	2012-01-09	-20.9888
2009-01-10	-22.73	2010-01-10	-15.3222	2011-01-10	-22.3925	2012-01-10	-22.6721
2009-01-11	-20.39	2010-01-11	-19.1505	2011-01-11	-25.4008	2012-01-11	-20.6809
2009-01-12	-19.6	2010-01-12	-22.1708	2011-01-12	-23.4678	2012-01-12	-19.2527
2009-01-13	-21.09	2010-01-13	-18.0533	2011-01-13	-22.5452	2012-01-13	-20.1781
2009-01-14	-18.99	2010-01-14	-16.9973	2011-01-14	-23.667	2012-01-14	-19.3021
2009-01-15	-18.62	2010-01-15	-14.5628	2011-01-15	-29.9876	2012-01-15	-21.3919
2009-01-16	-15.29	2010-01-16	-12.6819	2011-01-16	-27.2959	2012-01-16	-20.8804
2009-01-17	-14.92	2010-01-17	-10.7151	2011-01-17	-27.0708	2012-01-17	-18.8675
2009-01-18	-15.18	2010-01-18	-11.6964	2011-01-18	-23.755	2012-01-18	-19.1643
2009-01-19	-13.9	2010-01-19	-12.1579	2011-01-19	-23.6567	2012-01-19	-21.1344
2009-01-20	-11.8	2010-01-20	-14.8797	2011-01-20	-19.0283	2012-01-20	-20.4319
2009-01-21	-14.41	2010-01-21	-12.4695	2011-01-21	-21.3335	2012-01-21	-22.2146
2009-01-22	-16.13	2010-01-22	-14.9548	2011-01-22	-22.5732	2012-01-22	-19.6275
2009-01-23	-14.51	2010-01-23	-13.5083	2011-01-23	-22.9862	2012-01-23	-19.4695
2009-01-24	-14.99	2010-01-24	-15.4434	2011-01-24	-20.5349	2012-01-24	-17.631
2009-01-25	-15.04	2010-01-25	-14.7643	2011-01-25	-20.1149	2012-01-25	-16.2593
2009-01-26	-17.36	2010-01-26	-14.0033	2011-01-26	-20.0341	2012-01-26	-15.6382
2009-01-27	-20.46	2010-01-27	-14.4889	2011-01-27	-20.9268	2012-01-27	-17.0856
2009-01-28	-17.87	2010-01-28	-14.7785	2011-01-28	-24.1642	2012-01-28	-15.2869
2009-01-29	-15.17	2010-01-29	-10.8473	2011-01-29	-23.0683	2012-01-29	-18.4702
2009-01-30	-11.79	2010-01-30	-14.3775	2011-01-30	-20.8876	2012-01-30	-17.5889
2009-01-31	-12.79	2010-01-31	-13.3506	2011-01-31	-20.953	2012-01-31	-17.3579
2009-02-01	-13.33	2010-02-01	-15.7913	2011-02-01	-20.4632	2012-02-01	-17.5268
2009-02-02	-12.95	2010-02-02	-16.9483	2011-02-02	-16.2081	2012-02-02	-16.7518
2009-02-03	-15.51	2010-02-03	-17.8113	2011-02-03	-15.1604	2012-02-03	-16.9567
2009-02-04	-11.9	2010-02-04	-16.8011	2011-02-04	-11.6224	2012-02-04	-15.603
2009-02-05	-10.64	2010-02-05	-14.4023	2011-02-05	-10.0984	2012-02-05	-14.0686
2009-02-06	-10.01	2010-02-06	-7.98471	2011-02-06	-7.22193	2012-02-06	-14.5362
2009-02-07	-6.437	2010-02-07	-7.14414	2011-02-07	-8.71892	2012-02-07	-14.8209
2009-02-08	-6.235	2010-02-08	-5.7386	2011-02-08	-7.97284	2012-02-08	-12.4929
2009-02-09	-11.97	2010-02-09	-3.74219	2011-02-09	-10.7844	2012-02-09	-13.3459
2009-02-10	-12.01	2010-02-10	-5.97932	2011-02-10	-13.9353	2012-02-10	-14.71
2009-02-11	-8.96	2010-02-11	-13.9525	2011-02-11	-11.3938	2012-02-11	-14.813
2009-02-12	-2.188	2010-02-12	-14.9583	2011-02-12	-15.5843	2012-02-12	-16.2084
2009-02-13	-7.722	2010-02-13	-12.0161	2011-02-13	-16.2234	2012-02-13	-16.5746
2009-02-14	-12.21	2010-02-14	-13.6032	2011-02-14	-11.2037	2012-02-14	-16.518
2009-02-15	-12.65	2010-02-15	-16.1324	2011-02-15	-8.55281	2012-02-15	-16.1682
2009-02-16	-12.9	2010-02-16	-17.1478	2011-02-16	-9.76173	2012-02-16	-16.9375
2009-02-17	-12.56	2010-02-17	-19.6948	2011-02-17	-9.70304	2012-02-17	-17.0461
2009-02-18	-9	2010-02-18	-18.489	2011-02-18	-12.8041	2012-02-18	-18.1938
2009-02-19	-10.1	2010-02-19	-15.5564	2011-02-19	-17.3773	2012-02-19	-15.0355
2009-02-20	-17.39	2010-02-20	-11.0897	2011-02-20	-17.4121	2012-02-20	-14.7082
2009-02-21	-14.5	2010-02-21	-10.1679	2011-02-21	-11.4747	2012-02-21	-11.5086
2009-02-22	-12.42	2010-02-22	-9.79951	2011-02-22	-11.3958	2012-02-22	-9.7152
2009-02-23	-12.78	2010-02-23	-5.39115	2011-02-23	-7.95988	2012-02-23	-9.57196
2009-02-24	-11.84	2010-02-24	-8.39193	2011-02-24	-6.555	2012-02-24	-9.43854
2009-02-25	-11.23	2010-02-25	-9.53156	2011-02-25	-6.68436	2012-02-25	-10.5245
2009-02-26	-13.84	2010-02-26	-8.91676	2011-02-26	-8.06918	2012-02-26	-13.8738
2009-02-27	-12.35	2010-02-27	-5.06033	2011-02-27	-8.51022	2012-02-27	-10.5543
2009-02-28	-14.05	2010-02-28	-7.63534	2011-02-28	-13.4003	2012-02-28	-11.144
2009-03-01	-15.07	2010-03-01	-5.73841	2011-03-01	-11.54	2012-02-29	-12.1183
2009-03-02	-13.53	2010-03-02	-9.72018	2011-03-02	-11.0535	2012-03-01	-11.4523
2009-03-03	-15.4	2010-03-03	-10.3544	2011-03-03	-7.15879	2012-03-02	-10.8623
2009-03-04	-14.63	2010-03-04	-9.26508	2011-03-04	-5.17753	2012-03-03	-13.6495
2009-03-05	-10.97	2010-03-05	-8.98322	2011-03-05	-11.1458	2012-03-04	-11.0898
2009-03-06	-11.96	2010-03-06	-12.5248	2011-03-06	-14.234	2012-03-05	-12.4356
2009-03-07	-9.88	2010-03-07	-12.0274	2011-03-07	-14.8283	2012-03-06	-10.9491
2009-03-08	-10.67	2010-03-08	-17.4323	2011-03-08	-13.5274	2012-03-07	-10.8382
2009-03-09	-11.45	2010-03-09	-15.5831	2011-03-09	-13.2498	2012-03-08	-13.6031
2009-03-10	-9.31	2010-03-10	-9.51253	2011-03-10	-12.2799	2012-03-09	-14.9703
2009-03-11	-7.124	2010-03-11	-6.5763	2011-03-11	-10.533	2012-03-10	-13.1354
2009-03-12	-12.19	2010-03-12	-6.03834	2011-03-12	-8.02566	2012-03-11	-11.7842
2009-03-13	-16.44	2010-03-13	-6.27685	2011-03-13	-9.97699	2012-03-12	-12.8633
2009-03-14	-13.91	2010-03-14	-9.04096	2011-03-14	-18.8685	2012-03-13	-12.8343
2009-03-15	-9.24	2010-03-15	-10.5029	2011-03-15	-17.0386	2012-03-14	-6.19955
2009-03-16	-9.04	2010-03-16	-7.06256	2011-03-16	-11.2168	2012-03-15	-9.29333
2009-03-17	-2.878	2010-03-17	-4.64664	2011-03-17	-8.79837	2012-03-16	-9.94336
2009-03-18	-6.626	2010-03-18	-3.22354	2011-03-18	-12.504	2012-03-17	-8.25966
2009-03-19	-5.911	2010-03-19	-3.41013	2011-03-19	-10.2294	2012-03-18	-5.89663
2009-03-20	-4.973	2010-03-20	-1.20242	2011-03-20	-11.2078	2012-03-19	-5.15353
2009-03-21	-1.872	2010-03-21	-0.357674	2011-03-21	-13.9513	2012-03-20	-1.79781
2009-03-22	-6.155	2010-03-22	-3.77425	2011-03-22	-15.7986	2012-03-21	-5.85348
2009-03-23	-8.87	2010-03-23	-8.87477	2011-03-23	-13.856	2012-03-22	-12.5284
2009-03-24	-9.73	2010-03-24	-12.0037	2011-03-24	-14.0292	2012-03-23	-15.2001
2009-03-25	-6.227	2010-03-25	-10.265	2011-03-25	-13.8901	2012-03-24	-11.3279
2009-03-26	-3.894	2010-03-26	-10.2163	2011-03-26	-11.8069	2012-03-25	-9.75714
2009-03-27	-5.083	2010-03-27	-7.54219	2011-03-27	-6.21869	2012-03-26	-8.90724
2009-03-28	-6.131	2010-03-28	-2.45443	2011-03-28	-5.49657	2012-03-27	-6.35035
2009-03-29	-10.37	2010-03-29	-7.65088	2011-03-29	-4.18099	2012-03-28	-4.99733
2009-03-30	-11.57	2010-03-30	-9.49935	2011-03-30	-0.819358	2012-03-29	-9.29572
2009-03-31	-9.13	2010-03-31	-9.43887	2011-03-31	-3.87343	2012-03-30	-11.2156
2009-04-01	-8.45	2010-04-01	-9.71041	2011-04-01	-6.95331	2012-03-31	-8.10712
2009-04-02	-7.354	2010-04-02	-8.43798	2011-04-02	-6.34785	2012-04-01	-4.50399
2009-04-03	-9.91	2010-04-03	-6.06163	2011-04-03	-5.68753	2012-04-02	-1.6467
2009-04-04	-9.96	2010-04-04	-5.06398	2011-04-04	-2.40031	2012-04-03	-1.85207
2009-04-05	-8.22	2010-04-05	-6.21658	2011-04-05	-2.07824	2012-04-04	-3.8527
2009-04-06	-5.773	2010-04-06	-6.52906	2011-04-06	-8.14606	2012-04-05	-5.05638
2009-04-07	-4.182	2010-04-07	-4.78478	2011-04-07	-11.8014	2012-04-06	-7.29298
2009-04-08	-0.602	2010-04-08	-1.71297	2011-04-08	-11.5818	2012-04-07	-5.98236
2009-04-09	0.721	2010-04-09	-4.04166	2011-04-09	-7.89596	2012-04-08	-4.43896
2009-04-10	0.168	2010-04-10	-3.4901	2011-04-10	-5.62098	2012-04-09	-4.93352
2009-04-11	-1.106	2010-04-11	-2.90378	2011-04-11	-3.84558	2012-04-10	-4.95181
2009-04-12	0.567	2010-04-12	-3.50515	2011-04-12	-1.3723	2012-04-11	-4.43957
2009-04-13	-1.281	2010-04-13	-5.61297	2011-04-13	-1.09641	2012-04-12	-8.32622
2009-04-14	2.038	2010-04-14	-6.74372	2011-04-14	-2.09197	2012-04-13	-5.57685
2009-04-15	1.384	2010-04-15	-4.23671	2011-04-15	-3.79768	2012-04-14	-3.96572
2009-04-16	2.694	2010-04-16	-0.903306	2011-04-16	-3.35656	2012-04-15	-6.45975
2009-04-17	4.655	2010-04-17	-0.778097	2011-04-17	-2.58282	2012-04-16	-6.75973
2009-04-18	0.383	2010-04-18	-1.16827	2011-04-18	-0.856815	2012-04-17	-5.83078
2009-04-19	-0.558	2010-04-19	-1.95372	2011-04-19	0.466974	2012-04-18	-5.37737
2009-04-20	-0.451	2010-04-20	-2.9168	2011-04-20	-3.05555	2012-04-19	-6.74644
2009-04-21	-1.253	2010-04-21	-7.95572	2011-04-21	-1.94154	2012-04-20	-5.582
2009-04-22	0.006	2010-04-22	-5.87864	2011-04-22	-1.17461	2012-04-21	-2.86426
2009-04-23	0.764	2010-04-23	-4.03999	2011-04-23	-0.836769	2012-04-22	-1.44026
2009-04-24	-0.484	2010-04-24	-3.18907	2011-04-24	-0.689198	2012-04-23	-0.335335
2009-04-25	-1.496	2010-04-25	-9.49767	2011-04-25	0.46725	2012-04-24	-4.75592
2009-04-26	-0.718	2010-04-26	-4.34995	2011-04-26	1.85857	2012-04-25	-3.82797
2009-04-27	-0.26	2010-04-27	-0.500708	2011-04-27	2.58437	2012-04-26	-2.05196
2009-04-28	1.336	2010-04-28	-0.299486	2011-04-28	3.51131	2012-04-27	-1.03254
2009-04-29	1.618	2010-04-29	-0.844	2011-04-29	2.55031	2012-04-28	-0.306905
2009-04-30	1.389	2010-04-30	-0.867222	2011-04-30	3.41819	2012-04-29	-0.597322
2009-05-01	-2.071	2010-05-01	1.6458	2011-05-01	-0.157583	2012-04-30	-3.33549
2009-05-02	-4.322	2010-05-02	4.27469	2011-05-02	-0.95806	2012-05-01	-0.266407
2009-05-03	-1.878	2010-05-03	5.00337	2011-05-03	-2.48838	2012-05-02	-0.241932
2009-05-04	2.437	2010-05-04	3.38345	2011-05-04	0.398479	2012-05-03	1.0178
2009-05-05	5.429	2010-05-05	-0.701556	2011-05-05	2.29597	2012-05-04	0.492502
2009-05-06	7.141	2010-05-06	-1.35013	2011-05-06	1.67672	2012-05-05	0.581872
2009-05-07	6.686	2010-05-07	0.855757	2011-05-07	2.24504	2012-05-06	1.27929
2009-05-08	2.481	2010-05-08	2.12372	2011-05-08	2.22891	2012-05-07	0.512681
2009-05-09	0.446	2010-05-09	0.988882	2011-05-09	1.11709	2012-05-08	2.11988
2009-05-10	0.349	2010-05-10	2.39849	2011-05-10	1.78659	2012-05-09	2.99424
2009-05-11	0.794	2010-05-11	2.0329	2011-05-11	-0.0817465	2012-05-10	0.619069
2009-05-12	0.216	2010-05-12	2.98196	2011-05-12	1.78043	2012-05-11	0.0868456
2009-05-13	0.067	2010-05-13	1.39075	2011-05-13	-0.161956	2012-05-12	-0.598964
2009-05-14	-2.605	2010-05-14	3.56547	2011-05-14	0.233023	2012-05-13	0.222054
2009-05-15	-0.967	2010-05-15	-0.608111	2011-05-15	1.19976	2012-05-14	-0.702851
2009-05-16	-2.667	2010-05-16	-1.96035	2011-05-16	2.06801	2012-05-15	0.84711
2009-05-17	-1.689	2010-05-17	-4.15121	2011-05-17	5.19889	2012-05-16	1.49267
2009-05-18	0.932	2010-05-18	-2.16918	2011-05-18	3.53712	2012-05-17	2.51393
2009-05-19	-0.55	2010-05-19	1.74162	2011-05-19	3.89302	2012-05-18	4.01278
2009-05-20	1.99	2010-05-20	-1.77069	2011-05-20	2.7616	2012-05-19	6.28546
2009-05-21	6.621	2010-05-21	0.285014	2011-05-21	-1.05467	2012-05-20	4.25839
2009-05-22	4.671	2010-05-22	3.58983	2011-05-22	-2.31666	2012-05-21	3.13623
2009-05-23	3.359	2010-05-23	6.55791	2011-05-23	-0.759156	2012-05-22	4.20255
2009-05-24	1.23	2010-05-24	4.71117	2011-05-24	-0.348079	2012-05-23	-1.71963
2009-05-25	-0.844	2010-05-25	0.754153	2011-05-25	-0.542076	2012-05-24	-0.40316
2009-05-26	3.277	2010-05-26	0.292007	2011-05-26	1.86213	2012-05-25	-0.330411
2009-05-27	6	2010-05-27	2.44944	2011-05-27	3.25969	2012-05-26	2.35884
2009-05-28	0.171	2010-05-28	3.66773	2011-05-28	2.95052	2012-05-27	4.60038
2009-05-29	0.466	2010-05-29	3.61233	2011-05-29	5.0507	2012-05-28	-0.0329655
2009-05-30	2.322	2010-05-30	0.913069	2011-05-30	5.45784	2012-05-29	3.08127
2009-05-31	2.066	2010-05-31	1.58495	2011-05-31	5.86583	2012-05-30	4.59561
2009-06-01	3.253	2010-06-01	2.53959	2011-06-01	2.45438	2012-05-31	2.53467
2009-06-02	2.772	2010-06-02	3.1051	2011-06-02	3.05556	2012-06-01	3.81271
2009-06-03	4.384	2010-06-03	4.36097	2011-06-03	2.88808	2012-06-02	4.14592
2009-06-04	5.283	2010-06-04	5.28453	2011-06-04	2.07737	2012-06-03	1.8586
2009-06-05	5.348	2010-06-05	5.04954	2011-06-05	3.35902	2012-06-04	2.9864
2009-06-06	3.055	2010-06-06	2.81359	2011-06-06	5.3167	2012-06-05	0.873117
2009-06-07	3.447	2010-06-07	0.179354	2011-06-07	5.51448	2012-06-06	5.13102
2009-06-08	5.556	2010-06-08	1.40008	2011-06-08	-0.133434	2012-06-07	4.96242
2009-06-09	4.971	2010-06-09	4.39362	2011-06-09	1.63403	2012-06-08	5.35174
2009-06-10	3.82	2010-06-10	5.26603	2011-06-10	3.23441	2012-06-09	5.84808
2009-06-11	2.324	2010-06-11	3.62127	2011-06-11	4.63061	2012-06-10	6.19887
2009-06-12	2.013	2010-06-12	3.60004	2011-06-12	7.10871	2012-06-11	5.76963
2009-06-13	4.978	2010-06-13	2.49874	2011-06-13	7.76321	2012-06-12	5.08277
2009-06-14	5.122	2010-06-14	3.49099	2011-06-14	8.51407	2012-06-13	4.70149
2009-06-15	5.401	2010-06-15	4.28766	2011-06-15	7.39351	2012-06-14	5.02211
2009-06-16	4.341	2010-06-16	6.25156	2011-06-16	4.2762	2012-06-15	5.25333
2009-06-17	5.422	2010-06-17	8.66887	2011-06-17	6.09	2012-06-16	5.49901
2009-06-18	8.2	2010-06-18	7.67787	2011-06-18	5.99529	2012-06-17	5.82136
2009-06-19	6.885	2010-06-19	5.44199	2011-06-19	7.1303	2012-06-18	4.4445
2009-06-20	5.972	2010-06-20	5.4751	2011-06-20	7.5436	2012-06-19	6.37911
2009-06-21	7.911	2010-06-21	6.81862	2011-06-21	7.51465	2012-06-20	7.67525
2009-06-22	7.397	2010-06-22	8.32747	2011-06-22	6.06834	2012-06-21	5.44068
2009-06-23	7.703	2010-06-23	5.59162	2011-06-23	4.67355	2012-06-22	6.75474
2009-06-24	8.16	2010-06-24	7.15701	2011-06-24	5.63726	2012-06-23	6.88985
2009-06-25	10.15	2010-06-25	10.6913	2011-06-25	4.33543	2012-06-24	5.1461
2009-06-26	10.02	2010-06-26	10.2111	2011-06-26	5.64432	2012-06-25	5.23201
2009-06-27	8.97	2010-06-27	8.93226	2011-06-27	8.45023	2012-06-26	6.07691
2009-06-28	7.337	2010-06-28	5.65709	2011-06-28	8.02991	2012-06-27	5.47453
2009-06-29	6.851	2010-06-29	5.25479	2011-06-29	7.53397	2012-06-28	5.70389
2009-06-30	5.066	2010-06-30	5.26294	2011-06-30	6.17773	2012-06-29	6.12879
2009-07-01	6.751	2010-07-01	6.24923	2011-07-01	6.43823	2012-06-30	7.64
2009-07-02	7.751	2010-07-02	6.76251	2011-07-02	9.25954	2012-07-01	8.52782
2009-07-03	8.38	2010-07-03	7.72142	2011-07-03	7.79517	2012-07-02	7.9286
2009-07-04	4.485	2010-07-04	8.68856	2011-07-04	8.39897	2012-07-03	6.27328
2009-07-05	6.914	2010-07-05	10.1564	2011-07-05	5.85071	2012-07-04	5.76568
2009-07-06	8.69	2010-07-06	9.94238	2011-07-06	5.45112	2012-07-05	7.41238
2009-07-07	10.01	2010-07-07	9.576	2011-07-07	5.85446	2012-07-06	6.77453
2009-07-08	8.67	2010-07-08	7.31072	2011-07-08	5.43491	2012-07-07	6.56841
2009-07-09	8.72	2010-07-09	6.01595	2011-07-09	3.96636	2012-07-08	7.84335
2009-07-10	6.671	2010-07-10	6.47488	2011-07-10	5.21285	2012-07-09	7.03079
2009-07-11	3.174	2010-07-11	6.99789	2011-07-11	2.30075	2012-07-10	9.05033
2009-07-12	4.481	2010-07-12	6.82996	2011-07-12	2.39729	2012-07-11	4.88439
2009-07-13	4.997	2010-07-13	8.73269	2011-07-13	2.2901	2012-07-12	4.57499
2009-07-14	6.741	2010-07-14	10.0652	2011-07-14	4.72955	2012-07-13	7.61596
2009-07-15	8.75	2010-07-15	10.1343	2011-07-15	7.06025	2012-07-14	9.46392
2009-07-16	9.57	2010-07-16	7.51877	2011-07-16	8.05261	2012-07-15	7.98782
2009-07-17	8.87	2010-07-17	6.71767	2011-07-17	9.06322	2012-07-16	7.31164
2009-07-18	9.48	2010-07-18	6.45546	2011-07-18	9.0785	2012-07-17	7.9303
2009-07-19	8.89	2010-07-19	7.98934	2011-07-19	8.68377	2012-07-18	7.7081
2009-07-20	9.62	2010-07-20	9.35268	2011-07-20	9.88263	2012-07-19	7.69686
2009-07-21	8.35	2010-07-21	9.48803	2011-07-21	11.1962	2012-07-20	7.73955
2009-07-22	8.99	2010-07-22	11.2982	2011-07-22	11.2818	2012-07-21	8.05985
2009-07-23	7.359	2010-07-23	13.434	2011-07-23	10.0103	2012-07-22	4.81873
2009-07-24	8.27	2010-07-24	13.4675	2011-07-24	10.2146	2012-07-23	4.9808
2009-07-25	8.37	2010-07-25	11.8471	2011-07-25	10.1578	2012-07-24	7.39433
2009-07-26	5.044	2010-07-26	13.2977	2011-07-26	10.3843	2012-07-25	8.99695
2009-07-27	4.947	2010-07-27	14.8034	2011-07-27	8.03222	2012-07-26	8.74995
2009-07-28	6.418	2010-07-28	15.9812	2011-07-28	4.21745	2012-07-27	9.95303
2009-07-29	7.698	2010-07-29	14.8372	2011-07-29	5.33858	2012-07-28	9.58651
2009-07-30	7.319	2010-07-30	13.7757	2011-07-30	5.8299	2012-07-29	9.09829
2009-07-31	6.751	2010-07-31	13.8323	2011-07-31	4.78618	2012-07-30	8.63664
2009-08-01	7.13	2010-08-01	14.1149	2011-08-01	6.76322	2012-07-31	8.13152
2009-08-02	9.19	2010-08-02	12.9402	2011-08-02	7.87162	2012-08-01	7.61576
2009-08-03	5.165	2010-08-03	11.3436	2011-08-03	5.14162	2012-08-02	10.0632
2009-08-04	5.191	2010-08-04	10.0741	2011-08-04	3.76755	2012-08-03	10.1372
2009-08-05	4.952	2010-08-05	11.5789	2011-08-05	5.78665	2012-08-04	10.6126
2009-08-06	6.039	2010-08-06	12.629	2011-08-06	7.89033	2012-08-05	10.396
2009-08-07	9.32	2010-08-07	11.7921	2011-08-07	8.12043	2012-08-06	10.2543
2009-08-08	6.664	2010-08-08	11.043	2011-08-08	9.06636	2012-08-07	10.3551
2009-08-09	5.354	2010-08-09	9.86559	2011-08-09	10.1494	2012-08-08	10.6106
2009-08-10	5.383	2010-08-10	10.7631	2011-08-10	9.76839	2012-08-09	11.1389
2009-08-11	7.262	2010-08-11	11.1441	2011-08-11	10.4434	2012-08-10	10.701
2009-08-12	8.16	2010-08-12	10.1822	2011-08-12	9.76922	2012-08-11	10.3463
2009-08-13	6.954	2010-08-13	8.85407	2011-08-13	10.4965	2012-08-12	9.45209
2009-08-14	6.077	2010-08-14	6.92872	2011-08-14	8.5852	2012-08-13	8.36115
2009-08-15	5.955	2010-08-15	8.8551	2011-08-15	9.19189	2012-08-14	9.85659
2009-08-16	7.698	2010-08-16	9.99269	2011-08-16	8.56108	2012-08-15	10.8419
2009-08-17	5.792	2010-08-17	5.86077	2011-08-17	4.88734	2012-08-16	8.42409
2009-08-18	4.724	2010-08-18	6.7061	2011-08-18	7.14069	2012-08-17	7.52979
2009-08-19	2.765	2010-08-19	7.72318	2011-08-19	8.24859	2012-08-18	7.05074
2009-08-20	5.607	2010-08-20	5.40743	2011-08-20	7.82399	2012-08-19	7.22613
2009-08-21	4.68	2010-08-21	5.45164	2011-08-21	7.30612	2012-08-20	6.16695
2009-08-22	4.528	2010-08-22	3.91031	2011-08-22	6.18791	2012-08-21	5.67753
2009-08-23	4.862	2010-08-23	4.24013	2011-08-23	5.15603	2012-08-22	6.82838
2009-08-24	6.592	2010-08-24	6.25778	2011-08-24	4.82669	2012-08-23	7.15125
2009-08-25	4.626	2010-08-25	7.74564	2011-08-25	5.30767	2012-08-24	5.39604
2009-08-26	4.786	2010-08-26	8.88651	2011-08-26	7.05039	2012-08-25	5.69831
2009-08-27	5.514	2010-08-27	10.1795	2011-08-27	8.69607	2012-08-26	4.15893
2009-08-28	5.934	2010-08-28	9.75865	2011-08-28	9.41487	2012-08-27	6.3039
2009-08-29	3.515	2010-08-29	7.69748	2011-08-29	10.1108	2012-08-28	7.61074
2009-08-30	4.629	2010-08-30	5.99026	2011-08-30	10.5885	2012-08-29	6.82971
2009-08-31	6.576	2010-08-31	4.4669	2011-08-31	9.7869	2012-08-30	6.97391
2009-09-01	7.897	2010-09-01	2.7208	2011-09-01	9.93284	2012-08-31	2.32038
2009-09-02	8.21	2010-09-02	2.27511	2011-09-02	8.58015	2012-09-01	1.55579
2009-09-03	7.352	2010-09-03	3.97174	2011-09-03	9.76072	2012-09-02	3.28478
2009-09-04	7.556	2010-09-04	4.83214	2011-09-04	6.16597	2012-09-03	3.4688
2009-09-05	9.34	2010-09-05	3.01035	2011-09-05	5.18947	2012-09-04	5.10658
2009-09-06	8.99	2010-09-06	3.0354	2011-09-06	3.73235	2012-09-05	5.4615
2009-09-07	5.662	2010-09-07	-0.798285	2011-09-07	2.63232	2012-09-06	6.6848
2009-09-08	5.921	2010-09-08	2.31091	2011-09-08	2.00088	2012-09-07	5.65419
2009-09-09	7.708	2010-09-09	3.14974	2011-09-09	1.95678	2012-09-08	7.29052
2009-09-10	8.29	2010-09-10	4.99173	2011-09-10	5.67021	2012-09-09	7.92736
2009-09-11	7.387	2010-09-11	6.54049	2011-09-11	1.64022	2012-09-10	5.17415
2009-09-12	7.9	2010-09-12	8.60238	2011-09-12	2.66806	2012-09-11	1.62421
2009-09-13	7.214	2010-09-13	9.70644	2011-09-13	3.52584	2012-09-12	0.170857
2009-09-14	1.27	2010-09-14	10.4095	2011-09-14	5.35486	2012-09-13	0.368232
2009-09-15	4.858	2010-09-15	11.3494	2011-09-15	3.59749	2012-09-14	5.03444
2009-09-16	3.624	2010-09-16	10.1188	2011-09-16	5.83221	2012-09-15	3.64811
2009-09-17	3.511	2010-09-17	8.54764	2011-09-17	1.92447	2012-09-16	1.33728
2009-09-18	4.005	2010-09-18	11.0017	2011-09-18	0.454305	2012-09-17	1.79591
2009-09-19	3.599	2010-09-19	11.8511	2011-09-19	2.66691	2012-09-18	5.61339
2009-09-20	3.608	2010-09-20	7.84516	2011-09-20	3.77259	2012-09-19	2.45929
2009-09-21	1.676	2010-09-21	5.78341	2011-09-21	3.92814	2012-09-20	1.28272
2009-09-22	2.587	2010-09-22	4.97208	2011-09-22	4.44419	2012-09-21	1.19416
2009-09-23	3.706	2010-09-23	4.97782	2011-09-23	3.41545	2012-09-22	2.1814
2009-09-24	3.9	2010-09-24	0.530847	2011-09-24	4.23816	2012-09-23	-0.421448
2009-09-25	2.723	2010-09-25	2.69292	2011-09-25	3.76369	2012-09-24	-1.30871
2009-09-26	0.59	2010-09-26	2.25458	2011-09-26	3.36592	2012-09-25	-0.913701
2009-09-27	1.398	2010-09-27	1.96944	2011-09-27	0.0881414	2012-09-26	0.300128
2009-09-28	0.438	2010-09-28	1.57305	2011-09-28	-0.162493	2012-09-27	1.46317
2009-09-29	3.046	2010-09-29	1.93416	2011-09-29	-1.09317	2012-09-28	1.0517
						2012-09-29	1.18445
						2012-09-30	0.353481
